# Supplementary material for: Comparison of Three Computational Tools for the Prediction of RNA Tertiary Structures
Source: Noncoding RNA. 2024 Nov 8;10(6):55. doi: 10.3390/ncrna10060055 (PMC11587127; doi:10.3390/ncrna10060055)
Supplement: Supplementary file 1 [file ncrna-10-00055-s001.zip]

Archive with 1 entries (1 files):
- ncrna-3267771-supplementary.pdf
